# Supplementary material for: Prediction and diagnosis of bladder cancer recurrence based on urinary content of hTERT, SENP1, PPP1CA, and MCM5 transcripts
Source: BMC Cancer. 2010 Nov 24;10:646. doi: 10.1186/1471-2407-10-646 (PMC3001447; doi:10.1186/1471-2407-10-646)
Supplement: Additional file 1 — Clinical data for the patients in the study. [file 1471-2407-10-646-S1.XLS]

## Sheet: Additional file 1
Sample	Gender	Age	Primdato	Prim. stage	Prim. grade	sample date	Diagnosis	Stage	Grade	Cytology	previous BCG	previous RT	last followup	Follow-up	risk score date	Time from previus tumor to urine sample	EORTC recurrence score	EORTC year rec score	EORTC progression score	EORTC one year progression score	TUMOR recurrence	tumor date	time to first recurrence
0071-4	m	83	1994-05-05	Ta	2	2005-10-19	Recurrence	T2-4	3	pos			2005-11-29	1.34795	2004-08-16	14.3	intermed.	0.38	intermed.	0.05	yes	2005-10-19	0
0115-x	m	87	1993-05-17	Ta	2	2006-03-13		no tumor		neg			2008-12-04	32.7781	2005-10-28	4.53333	intermed.	0.38	low	0.01	no		0
0156-x	m	71	1994-08-04	T1	3	2006-04-05		no tumor		neg			2008-08-04	28.011	2001-06-26	58.1333	intermed.	0.38	intermed.	0.05	no		0
0269-22	m	74	1988-07-28	Ta	2	2006-05-17	Recurrence	Ta	1	pos			2008-11-18	30.1151	2004-03-11	26.5667	intermed.	0.38	low	0.01	yes	2006-05-17	0
0271-8	m	64	1993-09-30	Ta	2	2005-08-25	Recurrence	Ta	3	pos	yes		2009-03-25	43.0027	2004-04-14	16.6	intermed.	0.38	intermed.	0.05	yes	2005-08-25	0
0610-3	m	73	1995-08-23	Ta	2	2005-11-11	Recurrence	Ta	2	neg			2008-03-31	28.6356	1997-03-19	105.3	intermed.	0.38	low	0.01	yes	2005-11-11	0
0684-x	m	85	1996-03-19	Ta	2	2006-01-23		no tumor		pos			2008-02-18	24.8548	2003-04-09	28.9	intermed.	0.38	intermed.	0.05	yes	2007-09-21	19.9233
0765-x	m	66	1988-09-20	Ta	2	2006-03-27		no tumor		neg	yes		2009-01-28	34.126	T2-4						no		0
0781-22	m	60	1996-10-22	Ta	2	2006-05-02	Recurrence	CIS	3	pos	yes		2009-01-14	32.4822	2005-05-30	11.2333	intermed.	0.38	low	0.01	yes	2006-05-02	0
0802-x	f	69	1996-05-17	Ta	1	2006-02-20	Recurrence	Ta	1	neg			2008-10-07	31.5616	2002-09-12	41.9	low	0.24	low	0.01	yes	2006-02-20	0
0819-x	m	76	1997-10-06	T1	2	2006-02-09		no tumor		neg			2009-03-02	36.7233	2002-02-24	48.2	low	0.24	low	0.01	no		0
0916-x	f	60	1998-06-16	Ta	1	2006-03-07		no tumor		neg			2009-02-06	35.0795	2002-07-22	44.1333	low	0.24	low	0.01	no		0
0922-x	m	71	1990-08-22	Ta	3	2006-03-07		no tumor		neg			2007-09-14	18.2795	2003-11-19	27.9667	low	0.24	low	0.01	no		0
1008-x	m	77	1998-11-23	Ta	1	2006-01-25		no tumor		neg			2008-11-17	33.7644	2005-04-19	9.36667	low	0.24	low	0.01	yes	2006-06-20	4.8
1010-x	f	77	1998-11-25	T1	3	2006-04-27		no tumor		neg	yes		2008-07-04	26.2685	1999-09-02	80.9667	intermed.	0.38	high	0.17	no		0
1020-12	m	84	1998-12-10	T1	3	2005-09-22	Recurrence	Ta	1	pos			2007-09-17	23.8356	2003-08-05	25.9667	low	0.24	intermed.	0.05	yes	2005-09-22	0
1091-7	f	74	1999-06-10	T1	3	2006-05-30	Recurrence	Ta	2	pos			2008-03-09	21.337	2005-09-28	8.13333	intermed.	0.38	high	0.17	yes	2006-05-30	0
1182-12	m	52	2000-01-27	T1	3	2006-09-05	Recurrence	CIS	3	pos	yes		2009-03-13	30.2466	2004-01-08	32.3667	intermed.	0.38	intermed.	0.05	yes	2006-09-05	0
1210-x	m	73	2000-02-25	Ta	2	2006-03-22		no tumor		neg			2008-07-23	28.0767	2004-10-25	17.1	low	0.24	low	0.01	yes	2007-01-09	9.63288
1241-x	m	76	2000-05-04	Ta	2	2006-01-18		no tumor		neg			2006-01-18	0	2001-09-03	53.2667	intermed.	0.38	low	0.01	no		0
1253-6	m	50	2000-02-28	T2-4	3	2005-11-16		no tumor		neg			2009-02-11	38.8932	2005-07-20	3.96667					no		0
1264-x	f	72	2000-06-13	Ta	3	2006-03-06	Recurrence	Ta	3	neg	yes		2008-11-25	32.7123	2005-01-20	13.6667	intermed.	0.38	intermed.	0.05	yes	2006-03-06	0
1280-11	m	67	2000-06-28	T1	3	2005-09-01	Recurrence	Ta	3	pos			2008-10-29	37.9397	2004-06-10	14.9333	intermed.	0.38	low	0.01	yes	2005-09-01	0
1280-x	m	68		T1	3	2006-03-21	Recurrence	Ta	2	pos			2008-10-29	31.3315	2005-09-02	6.66667	low	0.24	intermed.	0.05	yes	2006-03-21	0
1307-x	f	73	1996-06-07	Ta	2	2006-02-22		no tumor		neg	yes		2006-02-22	0	2001-08-21	54.8667	high	0.61	intermed.	0.05	no		0
1325-6	f	61	2000-10-27	Ta	2	2006-08-01	Recurrence	Ta	1	neg	yes		2009-01-06	29.2274	2006-02-07	5.83333	low	0.24	low	0.01	yes	2006-08-01	0
1337-x	m	57	2000-11-21	T1	3	2006-01-11		no tumor		neg			2008-03-26	26.4658	2000-11-22	62.5333	intermed.	0.38	high	0.17	no		0
1347-7	m	71	2001-01-15	Ta	1	2006-05-02	Recurrence	Ta	2	neg			2009-01-13	32.4493	2004-01-05	28.2667	intermed.	0.38	low	0.01	yes	2006-05-02	0
1362-x	m	88	2001-02-13	T1	3	2006-03-31		no tumor		pos			2008-08-29	28.9973	2001-02-14	62.3667	intermed.	0.38	high	0.17	yes	2006-06-21	2.69589
1367-x	m	76	2001-03-07	T2-4	3	2006-04-26		no tumor		pos			2008-04-09	23.474	T2-4						yes	2007-05-09	12.4274
1376-x	m	58	2001-03-13	Ta	1	2006-01-11		No tumor		neg			2007-01-12	12.0329	2002-03-25	46.2667	intermed.	0.38	low	0.01	no		0
1446-x	m	72	2001-11-09	Ta	2	2006-04-26	Recurrence	Ta	2	neg			2008-08-29	28.1425	2005-02-16	14.4667	intermed.	0.38	low	0.01	yes	2006-04-26	0
1454-x	m	56	2001-11-23	Ta	2	2006-03-16		no tumor		neg			2009-02-19	35.211	2001-11-23	52.4667	low	0.24	none	0.002	no		0
1469-x	f	75	2001-08-09	Ta	2	2006-01-27		no tumor		neg	yes		2007-01-26	11.9671	2002-04-15	46.1	high	0.61	intermed.	0.05	no		0
1488-x	m	83	2001-09-10	T1	3	2006-02-09		no tumor		neg		2002	2008-02-20	24.3616	T2-4						no		0
1489-x	m	73	2001-08-27	T1	3	2006-03-22		no tumor		neg	yes		2008-03-06	23.5068	2002-08-05	44.1667	intermed.	0.38	low	0.01	no		0
1521-7	f	84	2002-05-23	Ta	1	2006-05-16	Recurrence	Ta	2	neg			2008-09-17	28.1096	2005-11-01	6.53333	low	0.24	low	0.01	yes	2006-05-16	0
1550-4	m	83	2001-09-25	T2-4	3	2005-11-04		No tumor		pos		2001	2007-12-28	25.7753	T2-4						yes	2006-04-05	4.99726
1550-6	m	84		T2-4	3	2006-06-05	Recurrence	T2	3	pos			2007-12-28	18.7726	T2-4						yes	2006-06-05	0
1557-x	m	80	2002-08-05	1	3	2006-01-16		No tumor		neg	yes		2008-12-04	34.6192	2003-01-22	36.3333	low	0.24	intermed.	0.05	no		0
1573-9	m	75	2002-09-11	T1	3	2005-10-19	Recurrence	Ta	2	neg			2008-03-26	29.2274	2004-12-22	10.0333	intermed.	0.38	intermed.	0.05	yes	2005-10-19	0
1589-x	f	73	2002-10-17	Ta	2	2006-03-08		no tumor		neg			2007-03-09	12.0329	2002-10-17	41.2667	low	0.24	low	0.01	no		0
1596-5	m	55	2002-10-29	Ta	1	2006-06-06	Recurrence	Ta	2	neg			2008-12-03	29.9507	2005-11-01	7.23333	low	0.24	low	0.01	yes	2006-06-06	0
1599-x	f	51	2002-10-25	Ta	2	2005-11-21	Recurrence	Ta	2	pos			2007-05-03	17.3589	2004-12-15	11.3667	high	0.61	low	0.01	yes	2005-11-21	0
1602-x	f	80	2002-11-11	Ta	2	2006-01-17	Recurrence	Ta	3	neg			2008-06-20	29.0959	2005-04-19	9.1	low	0.24	intermed.	0.05	yes	2006-01-17	0
1606-6	m	69	2002-11-15	Ta	2	2005-09-15	Recurrence	T1	3	neg			2009-03-04	41.6219	2004-11-29	9.66667	intermed.	0.38	intermed.	0.05	yes	2005-09-15	0
1611-6	f	64	2002-07-22	Ta	2	2006-06-20	Recurrence	Ta	2	neg			2009-03-04	32.4822	2005-05-23	13.1	low	0.24	low	0.01	yes	2006-06-20	0
1679-6	m	62	2003-05-22	Ta	1	2006-05-16	Recurrence	Ta	2	neg			2008-09-29	28.5041	2005-03-17	14.1667	low	0.24	low	0.01	yes	2006-05-16	0
1681-7	m	67	2003-02-25	T1	2	2005-11-23		No tumor		neg	yes		2009-02-27	39.189	2005-05-26	6.03333	intermed.	0.38	intermed.	0.05	yes	2006-12-08	12.4932
1686-x	m	88	2003-06-03	Ta	1	2006-03-08		no tumor		neg			2008-11-05	31.989	2004-01-12	26.2	low	0.24	low	0.01	no		0
1690-x	m	73	2003-06-10	T1	3	2006-03-20		no tumor		neg	yes		2008-12-12	32.811	2003-06-11	33.7667	intermed.	0.38	intermed.	0.05	no		0
1692-x	m	70	2003-06-13	Ta	2	2006-03-16		no tumor		neg			2008-09-19	30.1808	2004-04-18	23.2333	intermed.	0.38	low	0.01	no		0
1710-7	f	73	2003-02-01	T1	2	2006-06-13	Recurrence	Ta	2	pos	yes		2009-03-12	32.9753	2005-06-09	12.3	high	0.61	intermed.	0.05	yes	2006-06-13	0
1735-6	m	81	2002-07-17	Ta	2	2005-10-18		No tumor		neg	yes		2008-09-26	35.3096	2004-08-18	14.2	intermed.	0.38	intermed.	0.05	no		0
1761-x	m	64	2003-12-01	Ta	1	2006-03-22	Recurrence	Ta	2	neg			2009-03-20	35.9671	2004-08-26	19.1	intermed.	0.38	low	0.01	yes	2006-03-22	0
1762-x	f	78	1989-01-01	Ta	2	2006-03-06		no tumor		neg			2007-07-09	16.1096	2003-11-28	27.6333	low	0.24	none	0.002	no		0
1762-2	f	78	1989-01-01	Ta	2	06.03.2006		no tumor		neg			2007-07-09	16.1096	2003-11-28	27.6333	low	0.24	none	0.002	no		0
1766-2	m	74	2001-10-25	Ta	2	2005-09-30		No tumor		neg			2009-01-15	39.5507	2003-12-03	25	none	0.15	none	0.002	no		0
1766-2x	m	74	2001-10-25	Ta	2	17.11.2005		no tumor		neg			2009-01-15	39.5507	2003-12-03	23	none	0.15	none	0.002	no		0
1776-6	m	71	2003-11-12	T1	2	2005-09-07		No tumor		neg	yes		2008-09-19	36.4274	T2-4						no		0
1781-x	m	66	2004-01-09	T1	3	2006-04-21		no tumor		neg			2008-10-29	30.3123	2004-05-06	23.8333	intermed.	0.38	intermed.	0.05	no		0
1797-x	m	64	2004-02-16	Ta	2	2006-04-07		no tumor		neg			2009-04-28	36.7233	2004-02-16	26.0333	low	0.24	low	0.01	no		0
1808-3	m	42	2004-03-05	Ta	3	2006-10-04	Recurrence	Ta	2	neg			2008-11-13	25.3479	2004-03-05	31.4333	intermed.	0.38	intermed.	0.05	yes	2006-10-04	0
1810-x	m	70	1998-12-02	Ta	3	2006-03-21	Recurrence	Ta	1	neg			2009-01-14	33.863	2004-03-12	24.6333	low	0.24	none	0	yes	2006-03-21	0
1815-x	m	82	1987-02-27	Ta	2	2006-01-11		no tumor		neg			2008-08-28	31.5616	2004-03-23	21.9667	low	0.24	low	0.01	yes	2007-09-19	20.2521
1820-x	m	69	2002-08-01	Ta	2	2006-05-30	Recurrence	Ta	2	neg			2009-03-11	33.4027	2004-03-24	26.5667	low	0.24	none	0	yes	2006-05-30	0
1826-x	m	60	2004-04-13	Ta	2	2006-02-08	Recurrence	Ta	2	neg			2009-04-23	38.4658	2005-06-07	8.2	low	0.24	low	0.01	yes	2006-02-08	0
1829-6	m	70	2004-04-16	Ta	2	2006-08-15	Recurrence	Ta	2	neg	yes		2008-12-17	28.1096	2006-01-05	7.4	intermed.	0.38	intermed.	0.05	yes	2006-08-15	0
1835-3	f	81	1998-01-01	Ta	3	2005-11-04		no tumor		pos			2008-10-21	35.5726	2005-01-12	9.86667	low	0.24	low	0.01	yes	2006-09-05	10.0274
1838-x	m	63	2004-04-30	Ta	2	2006-04-05		no tumor		neg			2009-03-23	35.6055	2004-04-30	23.5	low	0.24	none	0.002	yes	2007-04-18	12.4274
1847-x	m	61	1990-03-28	Ta	2	2006-04-07		no tumor		neg			2008-10-29	30.7726	2004-05-17	23	low	0.24	none	0.002	no		0
1860-x	m	52	2004-05-24	T1	3	2006-03-09		no tumor		pos			2008-01-18	22.3562	2004-10-07	17.2667	low	0.24	low	0.01	yes	2008-01-18	22.3562
1861-x	m	77	2004-06-30	T1	3	2006-03-15		no tumor		neg			2008-09-26	30.4438	2004-07-01	20.7333	intermed.	0.38	intermed.	0.05	no		0
1867-x	f	54	2004-07-28	Ta	2	2006-04-07		no tumor		neg			2009-04-27	36.6904	2004-07-28	20.6	low	0.24	none	0.002	no		0
1890-x	m	63	1997-07-09	Ta	2	2006-03-22		no tumor		neg			2009-03-06	35.5068	2004-09-08	18.6667	low	0.24	none	0.002	no		0
1926-4	f	54	2004-12-20	Ta	1	2006-05-02	Recurrence	Ta	2	neg			2008-10-28	29.9178	2005-10-26	6.26667	intermed.	0.38	low	0.01	yes	2006-05-02	0
1933-3	m	75	1996-01-01	Ta	9	2005-11-09		no tumor		neg		2005	2009-03-11	40.0438	T2-4						no		0
1934-2	m	74	2005-01-05	T2-4	3	2005-10-26		no tumor		neg		2005	2009-03-04	40.274	T2-4						no		0
1936-3	m	85	2005-01-07	T2-4	3	2005-10-26	Recurrence	T2-4	3	not done			2006-04-27	6.01644	T2-4						yes	2005-10-26	0
1939-2	m	74	2005-01-13	T2-4	3	2005-09-27		no tumor		neg		2005	2009-03-09	41.3918	T2-4						yes	2006-04-04	6.2137
1941-x	m	57	2005-02-23	Ta	2	2006-03-20		no tumor		neg			2008-09-23	30.1808	2005-02-23	13	low	0.24	low	0.01	no		0
1958-x	m	75	2005-02-14	Ta	2	2006-01-09		no tumor		neg			2008-12-30	35.7041	2005-02-14	10.9667	low	0.24	none	0.002	yes	2006-08-28	7.59452
1972-x	m	73	2005-03-11	Ta	2	2006-01-19	Recurrence	Ta	2	neg			2009-01-27	36.2959	2005-03-11	10.4667	low	0.24	low	0.01	yes	2006-01-19	0
1975-x	f	79	2003-01-21	Ta	2	2006-04-05	Recurrence	Ta	2	neg			2009-03-16	35.3753	2005-10-04	6.1	low	0.24	low	0.01	yes	2006-04-05	0
1976-3	f	68	2005-03-18	Ta	2	2006-08-29	Recurrence	Ta	2	neg			2009-01-07	28.3397	2005-03-18	17.6333	low	0.24	low	0.01	yes	2006-08-29	0
1988-2	m	83	1998-01-01	Ta	2	2005-11-10		no tumor		neg			2007-09-19	22.2904	2005-04-07	7.23333	none	0.15	none	0.002	no		0
1989-x	f	72	1984-05-15	Ta	3	2006-01-25		no tumor		neg			2007-09-02	19.2329	2005-04-11	9.63333	none	0.15	none	0.002	no		0
1994-x	m	83	2005-04-19	Ta	2	2006-04-05		no tumor		neg			2008-12-15	32.3836	2005-04-19	12.5	intermed.	0.38	low	0.01	no		0
1995-2	m	79	1985-05-01	Ta	2	2005-09-29		no tumor		pos			2007-01-23	15.8137	2005-04-20	5.4	none	0.15	none	0.002	yes	2007-01-23	15.8137
2009-x	f	68	2005-05-17	Ta	1	2006-04-03		no tumor		neg			2009-04-07	36.1644	2005-05-13	10.5	none	0.15	none	0.002	yes	2007-09-26	17.7863
2012-2	f	64	2005-04-13	1	3	2005-09-12		no tumor		neg	yes		2008-03-04	29.7205	2005-05-19	3.86667	intermed.	0.38	intermed.	0.05	no		0
2014-2	m	73	2005-05-23	Ta	1	2005-09-13	Recurrence	Ta	2	neg			2008-11-28	38.5315	2005-05-20	3.86667	low	0.24	low	0.01	yes	2005-09-13	0
2018-x	m	37	2005-06-01	Ta	2	2006-01-27		no tumor		neg			2008-06-04	28.2411	2005-06-01	8	low	0.24	none	0.002	no		0
2054-2	m	73	2005-07-20	T1	3	2005-08-31	Recurrence	T1	3	neg	yes		2008-08-13	35.4411	2005-07-20	1.4	intermed.	0.38	intermed.	0.05	yes	2005-08-31	0
2057-x	m	61	2005-05-31	T2-4	3	2005-08-26	Recurrence	CIS	3	pos			2009-01-17	40.7671	T2-4						yes	2005-08-29	0.0986301
2058-x	m	72	2002-03-01	1	3	2005-08-31	Recurrence	T1	3	pos	yes		2005-09-28	0.920548	2005-08-04	0.9	high	0.61	high	0.17	yes	2005-08-31	0
2061-x	m	73	2005-08-09			2005-09-12	Primary	T3	3	neg			2007-06-08	20.8438	T2-4						yes	2005-09-12	0
2064-1	m	74	2005-08-24			2005-08-24	Primary	Ta	3	neg			2008-12-01	39.2877	2005-08-24	0	low	0.24	low	0.01	yes	2005-08-24	0
2066-1	m	77	1996-04-18	Ta	1	2005-08-24	Recurrence	Ta	2	neg			2009-01-26	41.1288	2005-08-24	0	low	0.24	none	0	yes	2005-08-24	0
2066-3	m	78		Ta	1	2006-10-03	Recurrence	Ta	1	neg			2009-01-26	27.8137	24.08.2005	13.5	low	0.24	low	0.01	yes	2006-10-03	0
2068-1	m	87	2005-08-29			2005-08-29	Primary	T2-4	3	pos			T2-4								yes	2005-08-29	0
2071-1	f	64	2004-09-24	T1	3	2005-09-06	Recurrence	T2	3	pos	yes		2008-04-21	31.4959	2004-09-24	11.5667	intermed.	0.38	high	0.17	yes	2005-09-06	0
2076-x	m	59	2005-07-31	T2-4	2	2005-10-10	Recurrence	T2	2	pos			2008-10-29	36.6575	T2-4						yes	2005-10-10	0
2079-x	f	71	2005-07-01			2005-11-04	Primary	T2b	3	not done			2005-11-07	0.0986301	T2-4						yes	2005-11-04	0
2080-1	m	78	2005-09-19			2005-09-19	Primary	Ta	2	neg			2009-03-11	41.7205	2005-09-19	0	low	0.24	none	0	yes	2005-09-19	0
2083-1	m	57	2005-07-01	T1	3	2005-09-27		no tumor		neg			2008-05-07	31.3315	T2-4						no		0
2086-1	f	64	2005-07-01	T2-4	3	2005-09-29		no tumor		not done			2007-04-06	18.2137	T2-4						no		0
2087-1	m	73	2005-06-01			2005-09-30	Primary	T3	3	pos			2006-09-11	11.3753	T2-4						yes	2005-09-30	0
2088-1	m	72	2005-09-01			2005-10-11	Primary	T2	3	pos			2008-11-27	37.5781	T2-4						yes	2005-10-11	0
2089-1	f	75	2005-01-01			2005-10-11	Primary	T2-4	3	pos		2005	2006-02-02	3.74795	T2-4						yes	2005-10-11	0
2090-1	m	74	2003-01-20	T2-4	3	2005-09-13	Recurrence	Ta	1	neg			2007-05-14	19.989	T2-4						yes	2005-09-13	0
2095-1	m	73	2005-10-19			2005-10-18	Primary	Ta	1	neg			2009-01-12	38.8603	2005-10-18	0	none	0	none	0	yes	2005-10-18	0
2096-1	m	61	2005-09-15			2005-10-19	Primary	T1	3	pos			2007-08-28	22.2904	2005-10-19	0	intermed.	0.38	intermed.	0.05	yes	2005-10-19	0
2096-4	m	62		T1	3	2006-10-31	Recurrence	Ta	2	not done			2007-08-28	9.89589	2005-10-19	12.5667	intermed.	0.38	intermed.	0.05	yes	2006-10-31	0
2101-1	m	71	2005-05-31	T2-4	4	2005-11-03	Recurrence	T1	2	pos	yes		2009-04-15	41.3918	T2-4						yes	2005-11-03	0
2102-x	m	66	2005-08-01	T1	3	2005-11-03	Recurrence	CIS	3	pos	yes		2008-09-17	34.4877	2005-11-03	0	intermed.	0.38	intermed.	0.05	yes	2005-11-03	0
2103-x	m	65	2005-08-03	T1	2	2005-11-04		no tumor		neg			2009-04-22	41.589	2005-08-04	3.06667	intermed.	0.38	intermed.	0.05	no		0
2104-1	f	58	2005-08-01	T1	4	2005-11-09	Recurrence	T2-4	3	not done			2006-09-18	10.2904	T2-4						yes	2005-11-09	0
2105-2	f	56	2000-05-15	Ta	3	2006-05-09	Recurrence	Ta	2	neg	yes		2009-03-24	34.5205	2005-11-01	6.3	low	0.24	low	0.01	yes	2006-05-09	0
2110-x	f	85	2005-03-16	Ta	1	2005-11-17	Recurrence	Ta	3	not done			2007-10-12	22.8164	2005-11-28	-0.366667	high	0.61	intermed.	0.05	yes	2005-11-17	0
2138-2	m	63	2006-04-27	Ta	3	2006-10-04	Recurrence	Ta	3	pos			2008-12-17	26.4658	2006-04-27	5.33333	intermed.	0.38	intermed.	0.05	yes	2006-10-04	0
2156-2	m	68	2006-03-15	Ta	2	2006-08-15	Recurrence	Ta	1	neg			2008-10-16	26.0712	2006-03-15	5.1	low	0.24	low	0.01	yes	2006-08-15	0
2166-2	m	69	2006-04-04	Ta	2	2006-08-16	Recurrence	Ta	1	neg			2009-01-07	28.7671	2006-04-04	4.46667	low	0.24	none	0	yes	2006-08-16	0
