# Supplementary material for: Prediction and diagnosis of bladder cancer recurrence based on urinary content of hTERT, SENP1, PPP1CA, and MCM5 transcripts
Source: BMC Cancer. 2010 Nov 24;10:646. doi: 10.1186/1471-2407-10-646 (PMC3001447; doi:10.1186/1471-2407-10-646)
Supplement: Additional file 2 — Data for the examined urines in the study. [file 1471-2407-10-646-S2.XLS]

## Sheet: Additional file 2
Sample	Prim. stage	Prim. grade	Diagnosis	Stage	Grade	Cytology	time to first recurrence	RIN	pellet size	RNA conc. (pg/µL)	hTERT	PPP1CA	SENP1	MCM5	ubc	tumor	tumor or recurrence in followup
0071-4	Ta	2	Recurrence	T2-4	3	pos	0	N/A	3	1685	29.2221	23.8807	26.3867	30.67	24.83	yes	yes
0115-x	Ta	2		no tumor		neg		1	0.5	37	-1	36.18	38.86	-1	33.03	no	no
0156-x	T1	3		no tumor		neg		1	0.5	40	-1	33.8	35.95	-1	28.82	no	no
0269-22	Ta	2	Recurrence	Ta	1	pos	0	1	1	49	35.34	24.4	27.34	32.13	29.51	yes	yes
0271-8	Ta	2	Recurrence	Ta	3	pos	0	N/A	2	3541	38.6045	27.5161	29.5999	39.46	30.77	yes	yes
0610-3	Ta	2	Recurrence	Ta	2	neg	0	8	0.5	10397	39.888	23.3715	26.185	31.72	25.7	yes	yes
0684-x	Ta	2		no tumor		pos	19.9233	6.4	1	441	39.4495	27.266	30.2504	32.5	26.5	no	yes
0765-x	Ta	2		no tumor		neg		1	1	195	-1	31.11	33.83	43.95	31.03	no	no
0781-22	Ta	2	Recurrence	CIS	3	pos	0	3.2	0.5	166	41.53	30.07	33.06	-1	31.65	yes	yes
0802-x	Ta	1	Recurrence	Ta	1	neg	0	6.9	0.5	162	-1	39.31		-1	33.69	yes	yes
0819-x	T1	2		no tumor		neg		N/A	2	5756	-1	24.59	28.23	42.33	25.05	no	no
0916-x	Ta	1		no tumor		neg		5.8	0.5	406	-1	33.79	36.98	42.35	32.41	no	no
0922-x	Ta	3		no tumor		neg		N/A	0.5	360	-1	31.95	34.91	37.6	31.68	no	no
1008-x	Ta	1		no tumor		neg	4.8	N/A + 18s28s peaks	2	80	-1	37.41	41.96	-1	33.24	no	yes
1010-x	T1	3		no tumor		neg		2.6	1	37470	-1	27.11	29.18	38.19	27.38	no	no
1020-12	T1	3	Recurrence	Ta	1	pos	0	7.4	1.5	1024	-1	29.9092	33.4502	-1	31.7	yes	yes
1091-7	T1	3	Recurrence	Ta	2	pos	0	3.9	0.25	190	-1	35.93	38.52	-1	32.58	yes	yes
1182-12	T1	3	Recurrence	CIS	3	pos	0	7	0	253	-1	35.9	38.11			yes	yes
1210-x	Ta	2		no tumor		neg	9.63288	6.3	0	140	40.1	30.82	33.18	-1	33.58	no	yes
1241-x	Ta	2		no tumor		neg		7.6	3	1084	38.2342	25.147	28.0319	32.23	27.49	no	no
1253-6	T2-4	3		no tumor		neg		5.6	0.5	679	-1	32.1858	35.4849	-1	33.85	no	no
1264-x	Ta	3	Recurrence	Ta	3	neg	0	N/A + 18s28s peaks	1	1226	35.4	27.3	30.41	34.68	29.57	yes	yes
1280-11	T1	3	Recurrence	Ta	3	pos	0	7.1	2	14554	34.5478	23.6726	27.1215			yes	yes
1280-x	T1	3	Recurrence	Ta	2	pos	0	1.4	1	59	-1	34.75	37.41	-1	34.72	yes	yes
1307-x	Ta	2		no tumor		neg		N/A + 18s28s peaks	4	2772	40	27.67	30.62	-1	29.1	no	no
1325-6	Ta	2	Recurrence	Ta	1	neg	0	2.4	0	3003	-1	39.68	41.08			yes	yes
1337-x	T1	3		no tumor		neg		1	0	19	-1	37.5967	40.1874			no	no
1347-7	Ta	1	Recurrence	Ta	2	neg	0	1.3	0.5	147	-1	31.57	35.04	-1	32.33	yes	yes
1362-x	T1	3		no tumor		pos	2.69589	3	2.5	426	39.59	28.85	31.96	32.38	26.63	no	yes
1367-x	T1	3		no tumor		pos	12.4274	2.3	3	3711	37.48	25.04	27.94	34.53	28.42	no	yes
1376-x	Ta	1		No tumor		neg		1	0.5	47	-1	39.0578	41.735			no	no
1446-x	Ta	2	Recurrence	Ta	2	neg	0	N/A	1	404	36.58	28.59	31.66	32.54	25.1	yes	yes
1454-x	Ta	2		no tumor		neg		8.5	0.5	24	-1	33.74	35.38	38.27	27.78	no	no
1469-x	Ta	2		no tumor		neg		7.3	0	411	-1	35.71	40.14	-1	32.22	no	no
1488-x	T1	3		no tumor		neg		7.5	2	366	41.03	31.06	33.16	33.33	27.76	no	no
1489-x	T1	3		no tumor		neg		N/A	0	68	-1	41.84		-1	34.59	no	no
1521-7	Ta	1	Recurrence	Ta	2	neg	0	7.9	1	511	38.84	28.3	31.33	33.04	25.05	yes	yes
1550-4	T2-4	3		No tumor		pos	4.99726	4.2	1	1001	41.1761	30.6888	33.4707			no	yes
1550-6	T2-4	3	Recurrence	T2	3	pos	0	7.2	1 red	1845	37.06	25.16	27.92	30.31	22.79	yes	yes
1557-x	CIS	3		No tumor		neg		6.7	3	492	42.1152	27.7379	31.6786	33.46	24.54	no	no
1573-9	T1	3	Recurrence	Ta	2	neg	0	8	5	5241	36.9816	25.1054	28.2149			yes	yes
1589-x	Ta	2		no tumor		neg		1.5	0.5	112	-1	33.55	35.66	37.33	32.24	no	no
1596-5	Ta	1	Recurrence	Ta	2	neg	0	6.1	0	519	-1	30.68	32.84	34.37	27.26	yes	yes
1599-x	Ta	2	Recurrence	Ta	2	pos	0	7.9	0.5	491	37.3491	27.3725	29.0894			yes	yes
1602-x	Ta	2	Recurrence	Ta	3	neg	0	6.8	3	14256	33.86	24.14	27.06	36.21	29.96	yes	yes
1606-6	Ta	2	Recurrence	T1	3	neg	0	2.4	1	1709	36.23	26.34	30.17			yes	yes
1611-6	Ta	2	Recurrence	Ta	2	neg	0	6.1	0.5	5366	-1	24.53	29.38	-1	27.87	yes	yes
1679-6	Ta	1	Recurrence	Ta	2	neg	0	7.6	0.5	918	-1	31.46	33.71			yes	yes
1681-7	T1	2		No tumor		neg	12.4932	7.4	3	489	-1	27.6728	30.145			no	yes
1686-x	Ta	1		no tumor		neg		N/A	2	15	-1	32.23	34.52	-1	39.95	no	no
1690-x	T1	3		no tumor		neg		9.2	0.5	21	-1	35	37.89			no	no
1692-x	Ta	2		no tumor		neg		1.8	1	155	-1	32.36	35.09			no	no
1710-7	T1	2	Recurrence	Ta	2	pos	0	6.5	0.5	2743	38.14	24.09	27.2	34.26	28.14	yes	yes
1735-6	Ta	2		No tumor		neg		N/A	0.5	843	-1	36.4239	38.2316			no	no
1761-x	Ta	1	Recurrence	Ta	2	neg	0	1	0.5	43	-1	39.01	41.18	-1	37.17	yes	yes
1762-x	Ta	2		no tumor		neg		3.3	3	3990	40.22	28.82	31.27	36.93	28.97	no	no
1762-2x	Ta	2		no tumor		neg		0	0	1723	-1	-2	32.89
1766-2	Ta	2		No tumor		neg		2.2	6/5	83944	-1	28.5689	32.5033	36.41	26.18	no	no
1766-2x	Ta	2		no tumor		neg		7.8	5.5	2691	-1	34.7	37.2			no	no
1776-6	T1	2		No tumor		neg		6.5	1	1565	-1	29.5291	33.9445			no	no
1781-x	T1	3		no tumor		neg		3.1	0	191	-1	30.12	32.51	35.59	32.31	no	no
1797-x	Ta	2		no tumor		neg		7.6	1	552	-1	27.11	30.02			no	no
1808-3	Ta	3	Recurrence	Ta	2	neg	0	2.6	0.5	396	42.22	32.2	34.41	48.16	33.23	yes	yes
1810-x	Ta	3	Recurrence	Ta	1	neg	0	1	0.5	52	-1	34.55	36.58			yes	yes
1815-x	Ta	2		no tumor		neg	20.2521	1	3	5	-1	35.8542				no	yes
1820-x	Ta	2	Recurrence	Ta	2	neg	0	1	1.5	99	41.18	28.13	30.23	31.85	25.1	yes	yes
1826-x	Ta	2	Recurrence	Ta	2	neg	0	6.6	0	158	-1	32.41	35.2	-1	33.54	yes	yes
1829-6	Ta	2	Recurrence	Ta	2	neg	0	5.2	0.5	905	41.59	27.4	30.22	41.12	26.1	yes	yes
1835-3	Ta	3		no tumor		pos	10.0274	7.4	0.5	3348	40.2012	30.6145	33.0902	36.45	32.07	no	yes
1838-x	Ta	2		no tumor		neg	12.4274	2.7	0.5	980	-1	33.35	36.13	-1	33.11	no	yes
1847-x	Ta	2		no tumor		neg		1	0	64	-1	36.71	40.17	-1	34.81	no	no
1860-x	T1	3		no tumor		pos	22.3562	N/A	3	2525	35.1	25.66	28.1	29.08	24.27	no	yes
1861-x	T1	3		no tumor		neg		8	0.5	18	-1	35.9	39.17	-1	34.47	no	no
1867-x	Ta	2		no tumor		neg			1	206	-1	36.96	39.35	-1	32.08	no	no
1890-x	Ta	2		no tumor		neg		7.3	0.5	67	-1	36.26	38.89	-1	29.87	no	no
1926-4	Ta	1	Recurrence	Ta	2	neg	0	3.1	0	1793	-1	36.22	39.23	-1	39.5	yes	yes
1933-3	Ta	9		no tumor		neg		7.6	1	1382	-1	32.3155	34.2986			no	no
1934-2	T2-4	3		no tumor		neg		5.1	1	60	-1	32.395	35.1716			no	no
1936-3	T2-4	3	Recurrence	T2-4	3	not done	0	N/A	5	2562	32.41	26.03	28.69			yes	yes
1939-2	T2-4	3		no tumor		neg	6.2137	N/A	1.5	996	-1	31.2669	34.2979			no	yes
1941-x	Ta	2		no tumor		neg		6.7	0.5	29	-1	36.3	39.1			no	no
1958-x	Ta	2		no tumor		neg	7.59452	4.4	2	123	-1	31.3809	34.2702	-1	29.74	no	yes
1972-x	Ta	2	Recurrence	Ta	2	neg	0	5.9	1.5	381	40.19	29.33	32.25	37.22	29.17	yes	yes
1975-x	Ta	2	Recurrence	Ta	2	neg	0	N/A	0.5	1337	-1	33.61	37.03	-1	30.09	yes	yes
1976-3	Ta	2	Recurrence	Ta	2	neg	0	5.5	1	1024	40.12	28.4	32.71	37.12	26.93	yes	yes
1988-2	Ta	2		no tumor		neg		2.4	0.5	117671	-1	26.4218	29.1559			no	no
1989-x	Ta	3		no tumor		neg		5.1	0	342	-1	29.1632	32.3316	-1	27.53	no	no
1994-x	Ta	2		no tumor		neg		N/A	0.5	1356	-1	32.54	35.76	-1	30.42	no	no
1995-2	Ta	2		no tumor		pos	15.8137	6.9	5	63028	38.3866	22.4475	25.4788	33.46	28.98	no	yes
2009-x	Ta	1		no tumor		neg	17.7863	N/A	1	2666	39.79	24.12	27.55			no	yes
2012-2	CIS	3		no tumor		neg		8.2	1.5	230	-1	29.5096	32.2594			no	no
2014-2	Ta	1	Recurrence	Ta	2	neg	0	N/A	0.25	506	-1	36.2046	39.3386	35.03	31.04	yes	yes
2018-x	Ta	2		no tumor		neg		N/A	0.5	273	-1	36.68	39.77			no	no
2054-2	T1	3	Recurrence	T1	3	neg	0	1	0.5	350	-1	36.1009	38.2131			yes	yes
2057-x	T2-4	3	Recurrence	CIS	3	pos	0.0986301	N/A	0.5	4972	-1	26.2074	30.2629	-1	34.31	yes	yes
2058-x	CIS	3	Recurrence	T1	3	pos	0	7.1	3	33672	38.2149	21.522	24.7864			yes	yes
2061-x			Primary	T3	3	neg	0	6.9	1	28028	37.4494	23.542	26.2551	32.17	27.67	yes	yes
2064-1			Primary	Ta	3	neg	0	7	2	696	35.4442	28.4567	30.3452	34.2	27.22	yes	yes
2066-1	Ta	1	Recurrence	Ta	2	neg	0	1	0.5	517	-1	33.8099	37.5231	35.36	29.26	yes	yes
2066-3	Ta	1	Recurrence	Ta	1	neg	0	6.3	1.5	12512	42.09	23.9	27.78			yes	yes
2068-1			Primary	T2-4	3	pos	0	2.2	5	1773	38.6729	30.0715	30.3967	36.99	31.67	yes	yes
2071-1	T1	3	Recurrence	T2	3	pos	0	N/A	2	8810	34.0539	25.3126	28.6316			yes	yes
2076-x	T2-4	2	Recurrence	T2	2	pos	0	5.5	3	10814	37.59	24.65	27.88	32.58	27.13	yes	yes
2079-x			Primary	T2b	3	not done	0	2.4	5	169186	-1	28.07	30.18	31.07	21.87	yes	yes
2080-1			Primary	Ta	2	neg	0	N/A	1.5	2489	41.066	27.4727	30.4334	35.09	26.4	yes	yes
2083-1	T1	3		no tumor		neg		N/A	1	413	-1	27.94	31.06	35.89	28.63	no	no
2086-1	T2-4	3		no tumor		not done		7.5	1	5376	36.29	25.71	29.07	33.46	25.21	no	no
2087-1			Primary	T3	3	pos	0	2.4	5	40275	31.7692	24.1918	26.9041	34.35	28.36	yes	yes
2088-1			Primary	T2	3	pos	0	6.9	1.5	3515	-1	24.8571	27.9677	34.54	27.24	yes	yes
2089-1			Primary	T2-4	3	pos	0	7	2	34066	32.04	23.97	25.56	32.74	25.38	yes	yes
2090-1	T2-4	3	Recurrence	Ta	1	neg	0	N/A	0.5	132	-1	29.9718	32.9045			yes	yes
2095-1			Primary	Ta	1	neg	0	7.1	3	2227	37.57	25.94	29.01	33.37	27.31	yes	yes
2096-1			Primary	T1	3	pos	0	1	1.5	69	-1	34.2403	37.8855			yes	yes
2096-4	T1	3	Recurrence	Ta	2	not done	0	5.8	2	3481	37.35	26.02	30.17	33.11	24.09	yes	yes
2101-1	T2-4	4	Recurrence	T1	2	pos	0	3.4	1	4907	39.23	26.41	29.17	-1	28.8	yes	yes
2102-x	T1	3	Recurrence	CIS	3	pos	0	7.4	0.5	768	39.7514	26.7529	29.1436			yes	yes
2103-x	T1	2		no tumor		neg		7.6	2	203	41.9	27.2	29.55	35.84	27.18	no	no
2104-1	T1	4	Recurrence	T2-4	3	not done	0	2.1	1	53984	36.6027	23.6953	26.72	37.44	30.54	yes	yes
2105-2	Ta	3	Recurrence	Ta	2	neg	0	N/A	1.5	2469	41.65	27.75	31.39	-1	28.19	yes	yes
2110-x	Ta	1	Recurrence	Ta	3	not done	0	N/A	4	10307	39.688	25.6331	29.0498			yes	yes
2138-2	Ta	3	Recurrence	Ta	3	pos	0	5.6	0.5	230	38.96	31.05	33.61	-1	30.03	yes	yes
2156-2	Ta	2	Recurrence	Ta	1	neg	0	1	0.5	32	-1	36.11	40.31	-1	33.35	yes	yes
2166-2	Ta	2	Recurrence	Ta	1	neg	0	7.7	0.5	1384	39.93	26.87	29.28	34.23	28.2	yes	yes
